# Supplementary material for: Birthweight, childhood growth and left ventricular structure at age 60–64 years in a British birth cohort study
Source: Int J Epidemiol. 2016 Jul 13;45(4):1091–102. doi: 10.1093/ije/dyw150 (PMC5841632; doi:10.1093/ije/dyw150)
Supplement: Supplementary Data [file dyw150_supplementary_data.zip]

Archive with 1 entries (1 files):
- ije-2015-10-1444-File006.docx
